# Supplementary material for: Physiological and de novo transcriptome analysis of the fermentation mechanism of Cerasus sachalinensis roots in response to short-term waterlogging
Source: BMC Genomics. 2017 Aug 22;18:649. doi: 10.1186/s12864-017-4055-1 (PMC5568329; doi:10.1186/s12864-017-4055-1)
Supplement: Supplementary file 3 — Significantly enriched metabolic pathways at different waterlogging durations. (XLSX 12 kb) [file 12864_2017_4055_MOESM3_ESM.xlsx]

## Sheet: Sheet1
	Supplemental Table 1. Significantly enriched metabolic pathways(q < 0.05).
Treatment	Pathway ID	Pathway	Classification	q value
3 h Vs 0 h	Carbon fixation in photosynthetic organisms	ko00710	Energy metabolism	0.000694758	up-regulated
	Glycolysis / Gluconeogenesis	ko00010	Carbohydrate metabolism	0.000694758	up-regulated
	Nitrogen metabolism	ko00910	Energy metabolism	0.00606138	up-regulated
	Plant-pathogen interaction	ko04626	Environmental adaptation	0.00606138	up-regulated
	Starch and sucrose metabolism	ko00500	Carbohydrate metabolism	0.0288439	up-regulated
	Proteasome	ko03050	Folding, sorting and degradation	0.0238655	down-regulated
6 h Vs 0 h	Flavonoid biosynthesis	ko00941	Biosynthesis of other secondary metabolites	0.00669818	up-regulated
	Proteasome	ko03050	Folding, sorting and degradation	0.00962988	down-regulated
	Spliceosome	ko03040	Transcription	0.0133713	down-regulated
24 h Vs 0 h	Ribosome	ko03010	Translation	3.81726e-100	up-regulated
	Monoterpenoid biosynthesis	ko00902	Metabolism of terpenoids and polyketides	0.00390815	up-regulated
	Oxidative phosphorylation	ko00190	Energy metabolism	0.00738541	up-regulated
	Glycolysis / Gluconeogenesis	ko00010	Carbohydrate metabolism	0.0152184	up-regulated
	Diterpenoid biosynthesis	ko00904	Metabolism of terpenoids and polyketides	0.00366628	down-regulated
6 h Vs 3 h	Flavonoid biosynthesis	ko00941	Biosynthesis of other secondary metabolites	0.00243839	up-regulated
	Phenylpropanoid biosynthesis	ko00360	Amino acid metabolism	0.0225395	up-regulated
	Plant-pathogen interaction	ko00940	Biosynthesis of other secondary metabolites	0.0450605	up-regulated
	Spliceosome	ko03040	Transcription	0.0450605	up-regulated
24 h Vs 6 h	Ribosome	ko03010	Translation	1.41509e-140	up-regulated
	Oxidative phosphorylation	ko00190	Energy metabolism	3.09574e-06	up-regulated
	Propanoate metabolism	ko00640	Carbohydrate metabolism	0.0312279	up-regulated
	Spliceosome	ko03040	Transcription	0.00126921	down-regulated
	Ubiquitin mediated proteolysis	ko04120	Folding, sorting and degradation	0.00228553	down-regulated
	Regulation of autophagy	ko04140	Transport and catabolism	0.00655612	down-regulated
	Caffeine metabolism	ko00332	Biosynthesis of other secondary metabolites	0.0147667	down-regulated
