# Supplementary material for: Physiological and de novo transcriptome analysis of the fermentation mechanism of Cerasus sachalinensis roots in response to short-term waterlogging
Source: BMC Genomics. 2017 Aug 22;18:649. doi: 10.1186/s12864-017-4055-1 (PMC5568329; doi:10.1186/s12864-017-4055-1)
Supplement: Supplementary file 4 — Differentially expressed genes of glycolysis/gluconeogenesis pathway at different waterlogging durations. (XLSX 97 kb) [file 12864_2017_4055_MOESM4_ESM.xlsx]

## Sheet: Sheet1
Supplemental Table 2 Differentially expressed of glycolysis/gluconeogenesis pathway among different time durations. (q < 0.05)
	Gene ID	Treatment readcount	CK readcount	log2FoldChange	pval	q
3 h	c275115_g3	36963.5	3989.23	3.2119	5.3979e-12	1.186e-08	upregulated
	c148144_g1	14.629	0	Inf	4.7597e-05	0.0053159	upregulated
	c170270_g1	2361.89	264.27	3.1599	2.1374e-11	3.7737e-08	upregulated
	c206386_g1	296.008	7.10922	5.3798	1.0616e-13	3.6194e-10	upregulated
	c237636_g1	3084.39	1004.13	1.619	0.00023041	0.017569	upregulated
	c249958_g1	70.6949	1.61213	5.4546	5.9013e-08	2.7096e-05	upregulated
	c257363_g2	26803.5	3333.17	3.0075	8.0672e-11	1.1504e-07	upregulated
	c261473_g1	79909.4	10747.5	2.8944	2.7982e-10	3.3467e-07	upregulated
	c263827_g2	15779	2917.97	2.435	6.3769e-08	2.8746e-05	upregulated
	c267577_g1	284.959	74.4043	1.9373	3.119e-05	0.0038356	upregulated
	c269565_g1	13789.6	2930.52	2.2344	6.5973e-07	0.00018646	upregulated
	c275115_g1	406.739	59.5921	2.7709	0.00034345	0.02388	upregulated
	c276077_g1	94.8708	13.4833	2.8148	1.6704e-06	0.00038564	upregulated
	c271205_g2	20632.1	1271.05	4.0208	2.6118e-15	1.4085e-11	upregulated
	c261927_g6	3.26601	28.6653	-3.1337	0.00023601	0.017927	downregulated
	c253776_g1	0.286461	139.866	-8.9315	0.00011727	0.010528	downregulated
6 h	c275115_g3	60465.8	4302.93	3.8127	3.8053e-05	0.002588	upregulated
	c170270_g1	4935.39	284.983	4.1142	1.2687e-05	0.0011737	upregulated
	c206386_g1	904.602	7.6552	6.8847	3.7148e-10	6.5039e-07	upregulated
	c170693_g1	58.0703	1.11952	5.6969	0.00016378	0.0075348	upregulated
	c261473_g1	130863	11592.8	3.4968	0.00012698	0.0062667	upregulated
	c257363_g2	58893.1	3594.07	4.0344	1.6718e-05	0.0014386	upregulated
	c262430_g2	6608.78	719.723	3.1989	0.00043776	0.015508	upregulated
	c256227_g4	83.8573	2.09463	5.3232	3.8801e-06	0.00049574	upregulated
	c276077_g1	343.88	14.5155	4.5662	4.722e-06	0.00057255	upregulated
	c275115_g1	563.361	64.305	3.1311	0.00057245	0.018804	upregulated
	c148144_g1	50.5391	0	Inf	2.9591e-06	0.0004036	upregulated
	c249958_g1	229.139	1.73709	7.0434	2.9289e-09	2.7852e-06	upregulated
	c271205_g1	87.8791	0.730299	6.9109	1.3309e-06	0.00022174	upregulated
	c272347_g1	401.001	0.341082	10.199	4.3122e-06	0.00053549	upregulated
	c261927_g6	0.282602	30.9141	-6.7734	1.044e-05	0.0010181	downregulated
24 h	c275115_g3	51985.4	2930.92	4.1487	6.2751e-08	1.2281e-05	upregulated
	c271205_g2	29501.2	925.102	4.995	2.5901e-08	5.9044e-06	upregulated
	c206386_g1	3958.58	5.21307	9.5686	5.7398e-23	3.0119e-18	upregulated
	c249958_g1	641.573	1.1912	9.0731	7.7538e-19	5.632e-15	upregulated
	c170693_g1	229.489	0.746356	8.2643	1.4234e-11	1.0679e-08	upregulated
	c170270_g1	26883	195.188	7.1057	1.8833e-16	6.0799e-13	upregulated
	c257363_g2	337300	2458.75	7.1	1.8055e-16	5.8882e-13	upregulated
	c261473_g1	479098	7889.16	5.9243	4.1272e-13	4.9588e-10	upregulated
	c256227_g4	72.7235	1.41302	5.6856	2.5049e-08	5.743e-06	upregulated
	c253747_g3	11.7101	0.235702	5.6346	0.001374	0.035792	upregulated
	c279104_g1	58689.6	1716.78	5.0953	7.7055e-11	4.5021e-08	upregulated
	c260497_g1	497.268	18.166	4.7747	3.8103e-09	1.201e-06	upregulated
	c271798_g1	479.505	20.8175	4.5257	1.6894e-08	4.1281e-06	upregulated
	c275115_g1	1001.34	43.866	4.5127	9.1273e-09	2.5104e-06	upregulated
	c271798_g2	8864.09	455.238	4.2833	2.0366e-08	4.8575e-06	upregulated
	c269565_g1	41002.6	2153.02	4.2513	2.8357e-08	6.3332e-06	upregulated
	c267638_g3	118.375	6.37644	4.2145	9.2272e-07	0.00011386	upregulated
	c243308_g1	141.605	8.1385	4.121	9.5654e-07	0.00011735	upregulated
	c263827_g2	34717.1	2138.48	4.021	9.8343e-08	1.7996e-05	upregulated
	c267638_g4	52.1671	4.07962	3.6766	8.9172e-05	0.0044384	upregulated
	c275369_g2	1816.83	245.215	2.8893	6.8593e-05	0.0036032	upregulated
	c259800_g1	1013.63	174.261	2.5402	0.00046449	0.015807	upregulated
	c277917_g3	719.571	128.878	2.4811	0.00067985	0.021095	upregulated
	c262233_g3	331.911	69.7765	2.25	0.00197	0.046711	upregulated
	c268769_g3	6642.59	1488.32	2.1581	0.0018629	0.04493	upregulated
	c258843_g1	202.799	964.019	-2.249	0.0013134	0.034615	downregulated
	c273363_g2	63.2773	307.538	-2.281	0.0019644	0.046602	downregulated
	c259005_g1	142.173	722.072	-2.3445	0.0010557	0.02938	downregulated
	c278765_g1	33.6863	181.681	-2.4312	0.0020229	0.047621	downregulated
	c234258_g1	23.2195	137.659	-2.5677	0.00089322	0.025954	downregulated
	c276697_g3	15.107	115.632	-2.9362	0.00031969	0.012002	downregulated
	c251312_g3	4.09458	36.6511	-3.1621	0.001443	0.037051	downregulated
	c259507_g1	4.99441	45.8363	-3.1981	0.0010593	0.029452	downregulated
	c262723_g2	3.98701	39.432	-3.306	0.00092152	0.026528	downregulated
	c255289_g1	3.36438	35.7846	-3.4109	0.0014402	0.036992	downregulated
	c235115_g1	2.55099	29.4496	-3.5291	0.0015346	0.038709	downregulated
	c275679_g1	38.5647	568.512	-3.8818	5.1943e-07	7.2115e-05	downregulated
	c265745_g1	1.33009	21.134	-3.99	0.001952	0.046369	downregulated
	c234886_g1	107.362	1937.76	-4.1738	4.0682e-08	8.5257e-06	downregulated
	c274694_g1	1.03014	18.6823	-4.1808	0.0018211	0.044138	downregulated
	c268747_g1	2.76449	55.9432	-4.3389	1.4726e-05	0.0010617	downregulated
	c264764_g1	1.32846	32.8948	-4.63	0.00010155	0.0049182	downregulated
	c256018_g1	31.7573	789.785	-4.6363	3.2726e-09	1.064e-06	downregulated
	c261927_g6	0.407509	21.17	-5.699	0.00030106	0.011454	downregulated
	c268687_g1	0.922581	38.8531	-5.3962	1.0417e-05	0.00080651	downregulated
	c148144_g1	256.643	0	Inf	6.6882e-18	3.2885e-14	upregulated
	c215108_g1	71.0084	0	Inf	2.0691e-11	1.4566e-08	upregulated
	c110679_g1	67.7418	0	Inf	3.6834e-11	2.345e-08	upregulated
	c143068_g1	55.114	0	Inf	4.1731e-10	1.8601e-07	upregulated
	c203523_g1	52.4522	0	Inf	7.2086e-10	2.9537e-07	upregulated
	c330_g1	44.7423	0	Inf	3.5512e-09	1.1361e-06	upregulated
	c171329_g1	43.3892	0	Inf	6.5553e-09	1.9029e-06	upregulated
	c260478_g1	38.915	0	Inf	1.5085e-08	3.7753e-06	upregulated
	c98584_g1	31.6712	0	Inf	1.2876e-07	2.2208e-05	upregulated
	c244002_g1	30.0802	0	Inf	2.519e-07	3.9404e-05	upregulated
	c235318_g3	28.452	0	Inf	3.101e-07	4.6682e-05	upregulated
	c274468_g1	182.586	0	Inf	3.2916e-07	4.9056e-05	upregulated
	c223283_g1	27.3127	0	Inf	4.2319e-07	6.0623e-05	upregulated
	c30818_g1	28.121	0	Inf	4.5748e-07	6.4919e-05	upregulated
	c250092_g3	38.6103	0	Inf	9.5632e-07	0.00011735	upregulated
	c276004_g1	58.2889	0	Inf	1.6068e-06	0.00017874	upregulated
	c236790_g1	28.338	0	Inf	2.5249e-06	0.00025864	upregulated
	c468522_g1	22.1208	0	Inf	7.9834e-06	0.00065038	upregulated
	c232420_g1	18.6426	0	Inf	1.2084e-05	0.00090929	upregulated
	c202017_g1	18.9	0	Inf	1.3679e-05	0.0010041	upregulated
	c407241_g1	18.2218	0	Inf	2.2978e-05	0.0015183	upregulated
	c199389_g1	17.7753	0	Inf	2.3989e-05	0.0015691	upregulated
	c243333_g1	71.5892	0	Inf	3.8422e-05	0.0022761	upregulated
	c266049_g1	63.4494	0	Inf	3.8935e-05	0.0022971	upregulated
	c244551_g1	17.6073	0	Inf	4.1919e-05	0.0024358	upregulated
	c276004_g2	56.5855	0	Inf	5.8902e-05	0.0031925	upregulated
	c286151_g1	14.6963	0	Inf	8.6523e-05	0.0043315	upregulated
	c205344_g1	14.4697	0	Inf	8.8904e-05	0.0044272	upregulated
	c259887_g1	27.0596	0	Inf	0.00011491	0.0054289	upregulated
	c201933_g2	13.9056	0	Inf	0.00015668	0.0069138	upregulated
	c349450_g1	16.9015	0	Inf	0.00021396	0.0087861	upregulated
	c271571_g2	13.0321	0	Inf	0.00021739	0.0089018	upregulated
	c164160_g1	13.3171	0	Inf	0.00023753	0.0095502	upregulated
	c516535_g1	12.6669	0	Inf	0.00025825	0.010161	upregulated
	c204880_g1	32.0804	0	Inf	0.00027167	0.01056	upregulated
	c234813_g1	15.1639	0	Inf	0.00031722	0.011928	upregulated
	c218829_g1	12.0296	0	Inf	0.00033495	0.012415	upregulated
	c215737_g1	43.9039	0	Inf	0.00046439	0.015807	upregulated
	c192288_g1	19.4284	0	Inf	0.00047968	0.016214	upregulated
	c590688_g1	11.8746	0	Inf	0.00048756	0.016423	upregulated
	c198868_g1	25.0308	0	Inf	0.00056557	0.018368	upregulated
	c201933_g1	11.3595	0	Inf	0.00062755	0.019909	upregulated
	c519814_g1	11.1525	0	Inf	0.00064629	0.020326	upregulated
	c239139_g1	11.1476	0	Inf	0.00064674	0.020332	upregulated
	c242624_g1	11.0628	0	Inf	0.00078632	0.023611	upregulated
	c151482_g1	10.8526	0	Inf	0.00081039	0.024165	upregulated
	c262827_g1	12.6097	0	Inf	0.0010714	0.02968	upregulated
	c48188_g1	10.2169	0	Inf	0.0010719	0.029689	upregulated
	c238586_g1	14.5185	0	Inf	0.0012575	0.033456	upregulated
	c474449_g1	9.92349	0	Inf	0.0013523	0.035407	upregulated
	c170033_g1	9.37428	0	Inf	0.0014759	0.037613	upregulated
