# Supplementary material for: Physiological and de novo transcriptome analysis of the fermentation mechanism of Cerasus sachalinensis roots in response to short-term waterlogging
Source: BMC Genomics. 2017 Aug 22;18:649. doi: 10.1186/s12864-017-4055-1 (PMC5568329; doi:10.1186/s12864-017-4055-1)
Supplement: Supplementary file 5 — Primers for RT-qPCR of all tested genes. (XLSX 12 kb) [file 12864_2017_4055_MOESM5_ESM.xlsx]

## Sheet: Sheet1
Additional file 3 Table S3
Gene_id	KO Description	T° a	Partidor Forward (5' - 3')	Partidor Reverse (5' - 3')
ACTIN			CAACTATGTTCCCCGGTATTGC	CCCTTGGAAATCCACATCTGC
c271205_g2	phosphofructokinase	60	GGCTTCATATGTGGGCCTGT	GGCTCTTCCCCTTCTTGGAC
c275115_g1	pyruvate decarboxylase	58	GCTCCAAAAGTAAGCAACCA	CACCAGCCCCTTACCAGA
c275115_g3	pyruvate decarboxylase	56	AAGGTACGCACGGAGGAG	GACTGTTGGCGGCTGAAA
c249838_g1	pyruvate decarboxylase	57	CCAACCTTCCTGTTTTCGTC	GCTGGGGTATTCAGAGTATCG
c261927_g6	glucose-6-phosphate isomerase	59	TCGCTCCCATTGAGACACAC	GCCAAATGCCATAGCTTCCG
c251063_g2	lactate dehydrogenase	62	ATCATCAATAGGAGTCGCAGAA	CCCACCAATGTGAGCCGAAG
c253776_g1	alcohol dehydrogenase	55	GGCGACTCAAGGTCAGGT	TTGCCGCTCCAAGTGTAA
c272347_g1	alcohol dehydrogenase	54	TATGATGAATGACCGCAAGA	AGACAGCTCCAAGACCAGTG
c268143_g3	alcohol dehydrogenase	56	TGAGTATCCAAACCGACCAA	GCCGAGCATCTCCACATT
c276697_g3	alcohol dehydrogenase	55	ATTGAAATGACAGATGGAGGAC	AAGTTGGAATGGGCGAGT
c249865_g1	superoxide dismutase	58	CTCCGACCCATCTACGCT	GGCTCACAAGGCTTCCAT
c240800_g1	L-ascorbate peroxidase	58	CCTTGCCTCTTGTTATGCC	CCTTTGTTTTCGGGTCTGT
